# Supplementary material for: Demonstration and validation of Kernel Density Estimation for spatial meta-analyses in cognitive neuroscience using simulated data
Source: Data Brief. 2017 Jun 7;13:346–52. doi: 10.1016/j.dib.2017.06.003 (PMC5480230; doi:10.1016/j.dib.2017.06.003)
Supplement: Supplementary file 2 — Supplementary material [file mmc2.zip]

Archive with 4 entries (3 files):
- kde_replication/
- kde_replication/IFG_replication_coords.csv
- kde_replication/kde_validation_by_replication_contributing.R
- kde_replication/TAL_sample_image.nii.gz
