# Supplementary material for: Demonstration and validation of Kernel Density Estimation for spatial meta-analyses in cognitive neuroscience using simulated data
Source: Data Brief. 2017 Jun 7;13:346–52. doi: 10.1016/j.dib.2017.06.003 (PMC5480230; doi:10.1016/j.dib.2017.06.003)
Supplement: Supplementary file 2 — Supplementary material [file mmc2.zip › kde_replication/kde_validation_by_replication_contributing.R]

###########
###SETUP###
###########
setwd("/directory/where/data/are")
load("kde_validation_by_replication.RData")
#save.image("kde_validation_by_replication.RData")#run after computationally intensive steps
library("oro.nifti")#also install.packages() these if running for the first time
library("fslr")
library("ks")
library("abind")
###for parallel processing
library("foreach")
library("doParallel")


###CUSTOM FUNCTIONS###
#function for making weights for kde. probably not very efficient
MakeWeights<-function(data, samples){
  weights<-vector(length=length(samples)) #make empty vector
  for(wi in 1:length(samples)){ #loop through each item
    weights[wi]<-1/sum(data[samples]==data[samples][wi])  # weight 1/frequency of item
  }#endloop
  return(weights)
}#endfunciton

#function for combing iterations of 3d arrays into a 4d array
acomb4<-function(...) abind(..., along=4) #method for saving iterations of 3d array into a 4d array

###IMPORT DATA###
val<-read.csv("IFG_coords.csv")
val$condition<-as.character(val$condition)
val.mat<-as.matrix(val[,c("x","y","z")])
val.ap<-as.matrix(subset(val[,c("x","y","z")], val$condition=="AP"))
val.lp<-as.matrix(subset(val[,c("x","y","z")], val$condition=="LP"))

#read nifti file from Mango template (Talairach format)
Tal<-readNIfTI("TAL_sample_image") #already float32
Tal<-drop_img_dim(Tal)
Tal<-cal_img(Tal)
image(Tal) #slice view, very slow
hist(Tal)
slotNames(Tal)

dim(Tal@".Data") #xyz, not sure which orientation

dim(Tal@".Data")[1:3]


###DENSITY OBJECTS###
#define evaluation space
transpose<-c(0,15,-10)#Space not symmetrical around 0
gridsize<- dim(Tal@".Data")[1:3]
xmin<-c(-80,-95,-75)-transpose
xmax<-c( 80, 95, 75)-transpose

###define space for restricted analysis
xmin.red<-c(-80,-20,-25)-transpose
xmax.red<-c( 0 ,60 , 45)-transpose 
gridsize.red<-xmax.red-xmin.red

#estimate smoothness
H.pi.ap <- Hpi(val.ap,binned=TRUE) ## b is a matrix of x,y,z points
H.pi.lp <- Hpi(val.lp,binned=TRUE) ## b is a matrix of x,y,z points

# calculate the kernel densities
ptm<-proc.time()#timer
	fhat2.ap.Tal <- kde(val.ap, H= H.pi.ap,xmin=xmin,xmax=xmax, gridsize=gridsize)
	fhat2.lp.Tal <- kde(val.lp, H= H.pi.lp,xmin=xmin,xmax=xmax, gridsize=gridsize)
proc.time()-ptm #short
dim(fhat2.ap.Tal$estimate)#the data
head(fhat2.ap.Tal$eval.points)#the space

#plot replicates Belyk & Brown (2014)
plot(fhat2.ap.Tal
     ,cont=c(5,50)   #percent highest density
     ,colors=c("darkred","darkred")
     ,drawpoints=FALSE,size=2, ptcol="white" #points, suppressed
     ,xlab="x (mm)", ylab="y (mm)", zlab="z (mm)" # axis labels
     ,xlim=range(val$x)+1, ylim=range(val$y), zlim=range(val$z) # axis labels
     , box=FALSE, axes=TRUE
     , add=FALSE) 
title3d(main="Affective and Linguistic Prosody", line=4)
plot(fhat2.lp.Tal
     ,cont=c(5,50) #percent highest density
     ,colors=c("green","green")
     ,drawpoints=FALSE,size=2, ptcol="white" #points, suppressed
     ,xlab="x", ylab="y", zlab="z" # axis labels
     ,xlim=range(val$x), ylim=range(val$y), zlim=range(val$z) # axis labels
     , box=FALSE, axes=FALSE
     , add=TRUE) 

rgl.snapshot(filename="density maps/AL_5th_50th.png", fmt="png")


#write to nifti
ap.nii<-niftiarr(Tal, fhat2.ap.Tal$estimate[161:1,,]) #make nifti, flipx for neurological
ap.nii<-cal_img(ap.nii)   #adjust scale for visualization
writeNIfTI(nim= ap.nii,filename="ap")

lp.nii<-niftiarr(Tal, fhat2.lp.Tal$estimate[161:1,,]) #make nifti, flipx for neurological
lp.nii <-cal_img(lp.nii)   #adjust scale for visualization
writeNIfTI(nim= lp.nii,filename="lp")


###sub-sample With Out Replacement###
dim(val.ap)[1]#27 samples
dim(val.lp)[1]#5 samples


###################################
###Sub-sample observed densities###
###################################
#for solving unqeual sample sizes

#this was too computationally heavy to run as 1000 iterations, so I did 5 steps of 200 iterations and combined them afterwards
no.subs=200
samples<-vector(length=5)#size of the smaller sample
weights.ap.temp<-vector(length=5)#size of the smaller sample

#first step
ptm<-proc.time() #start the timer
	clust<-makeCluster(4) #parallel processing
	registerDoParallel(clust) #parallel processing
	#kernel density estimates for subsamples
  	kde.ap.wor1<-foreach(i=1:no.subs,.combine=acomb4,.export="kde") %dopar% { #paralellized loop     
        		samples<-sample(which(val$condition=="AP"),size=5,replace=F) #select the subsample
         		weights.ap.temp<-MakeWeights(val$Study,samples) #custom frequency weighting function
				kde(val.mat[samples,], xmin=xmin.red, xmax=xmax.red, gridsize=gridsize.red,w=weights.ap.temp)$estimate #density estimates of subsampled
				}
	stopCluster(clust) #parallel processing
proc.time()-ptm #how long did it take? 15 minutes
alarm() #beep

###second step
ptm<-proc.time() #start the timer
	clust<-makeCluster(4) #parallel processing
	registerDoParallel(clust) #parallel processing
	#kernel density estimates for subsamples
  	kde.ap.wor2<-foreach(i=1:no.subs,.combine=acomb4,.export="kde") %dopar% { #paralellized loop     
        		samples<-sample(which(val$condition=="AP"),size=5,replace=F) #select the subsample
         		weights.ap.temp<-MakeWeights(val$Study,samples) #custom frequency weighting function
				kde(val.mat[samples,], xmin=xmin.red, xmax=xmax.red, gridsize=gridsize.red,w=weights.ap.temp)$estimate #density estimates of subsampled
				}
	stopCluster(clust) #parallel processing
proc.time()-ptm #how long did it take? 15 minutes
alarm() #beep

#third step
ptm<-proc.time() #start the timer
	clust<-makeCluster(4) #parallel processing
	registerDoParallel(clust) #parallel processing
	#kernel density estimates for subsamples
  	kde.ap.wor3<-foreach(i=1:no.subs,.combine=acomb4,.export="kde") %dopar% { #paralellized loop     
        		samples<-sample(which(val$condition=="AP"),size=5,replace=F) #select the subsample
         		weights.ap.temp<-MakeWeights(val$Study,samples) #custom frequency weighting function
				kde(val.mat[samples,], xmin=xmin.red, xmax=xmax.red, gridsize=gridsize.red,w=weights.ap.temp)$estimate #density estimates of subsampled
				}
	stopCluster(clust) #parallel processing
proc.time()-ptm #how long did it take? 15 minutes
alarm() #beep

#four step
ptm<-proc.time() #start the timer
	clust<-makeCluster(4) #parallel processing
	registerDoParallel(clust) #parallel processing
	#kernel density estimates for subsamples
  	kde.ap.wor4<-foreach(i=1:no.subs,.combine=acomb4,.export="kde") %dopar% { #paralellized loop     
        		samples<-sample(which(val$condition=="AP"),size=5,replace=F) #select the subsample
         		weights.ap.temp<-MakeWeights(val$Study,samples) #custom frequency weighting function
				kde(val.mat[samples,], xmin=xmin.red, xmax=xmax.red, gridsize=gridsize.red,w=weights.ap.temp)$estimate #density estimates of subsampled
				}
	stopCluster(clust) #parallel processing
proc.time()-ptm #how long did it take? 15 minutes
alarm() #beep

#fifth step
ptm<-proc.time() #start the timer
	clust<-makeCluster(4) #parallel processing
	registerDoParallel(clust) #parallel processing
	#kernel density estimates for subsamples
  	kde.ap.wor5<-foreach(i=1:no.subs,.combine=acomb4,.export="kde") %dopar% { #paralellized loop     
        		samples<-sample(which(val$condition=="AP"),size=5,replace=F) #select the subsample
         		weights.ap.temp<-MakeWeights(val$Study,samples) #custom frequency weighting function
				kde(val.mat[samples,], xmin=xmin.red, xmax=xmax.red, gridsize=gridsize.red,w=weights.ap.temp)$estimate #density estimates of subsampled
				}
	stopCluster(clust) #parallel processing
proc.time()-ptm #how long did it take? 15 minutes
alarm() #beep

###Combine Steps
kde.ap.wor<-acomb4(kde.ap.wor1, kde.ap.wor2, kde.ap.wor3, kde.ap.wor4, kde.ap.wor5)#using custom array binding function
dim(kde.ap.wor)#success!
rm(list="kde.ap.wor1")#recoup memory
rm(list="kde.ap.wor2")
rm(list="kde.ap.wor3")
rm(list="kde.ap.wor4")
rm(list="kde.ap.wor5")

#average across iterations, this is density estimate for AP
kde.ap<-apply(kde.ap.wor,MARGIN=c(1,2,3),FUN="mean") 
dim(kde.ap)
rm(kde.ap.wor)#recoup memory

#write to nifti
kde.ap.zf<-array(0,dim=gridsize)
kde.ap.zf[1:80,76:155, 51:120]<-kde.ap
ap_subsampled.nii<-niftiarr(Tal, kde.ap.zf[161:1,,]) #make nifti, flipx for neurological
ap_subsampled.nii <-cal_img(ap_subsampled.nii)   #adjust scale for visualization
writeNIfTI(nim= ap_subsampled.nii,filename="ap_subsampled")


########################
###DENSITY DIFFERENCE###
########################

#create LP density estimate
samples<-sample(which(val$condition=="LP"),replace=F)
weights.lp<-MakeWeights(data=val$condition,samples=samples)#choose all 244 S points
kde.lp<-kde(val.mat[samples,], xmin=xmin.red, xmax=xmax.red, gridsize=gridsize.red, w=weights.lp)$estimate #estimate for semantics
dim(kde.lp)
summary(kde.lp)

###differences
ptm<-proc.time() #start the timer 
	kde.diff<-kde.ap-kde.lp #difference
proc.time()-ptm #how long did it take? few seconds
dim(kde.diff)
summary(kde.diff)

##################
###PERMUTATIONS###
##################
#as above break this into 5 steps to ease memory demands
#computation time seems to increase exponentially with number of iterations per loop

#1st step
iter=200
###shuffle labels
labs.perm1<-matrix(nrow=dim(val)[1],ncol=iter) #place to save shuffled labels

#parallel processing loop
Sys.time()
ptm<-proc.time() #start the timer
	clust<-makeCluster(3)
	registerDoParallel(clust)
		labs.perm1<-foreach(i=1:iter, .combine="cbind") %dopar% { #slightly longer in parallel 0.9s vs 10.09s
 					sample(val$condition)#sample all without replacement, effectively a random order
 	 			}
	stopCluster(clust)
proc.time()-ptm #how long did it take? few seconds
alarm()


###permuted densities according to shuffled labels, this will be heavy
#setup
perm1<-array(dim=c(iter,gridsize.red)) #"iter","x","y","z" store squared density difference

#Subsampling
Sys.time()
ptm<-proc.time() #start the timer
	clust<-makeCluster(3)
	registerDoParallel(clust)
	perm1<-foreach(i=1:iter, .combine=acomb4,.export="kde", .packages="ks") %dopar% { #parallel process, iteratively make 3d arrays and save together as a 4d array
				
				#sub-sample from permuted emotion foci
				samples.ap<-sample(which(labs.perm1[,i]=="AP"),size=5,replace=F) #select the subsample of permuted data
         		weights.ap.temp<-MakeWeights(labs.perm1[,i],samples.ap) #custom frequency weighting function
         		
         		#sub-sample from permuted semantic foci
         		samples.lp<-sample(which(labs.perm1[,i]=="LP"),size=5,replace=F) #select the subsample of permuted data
         		weights.lp.temp<-MakeWeights(labs.perm1[,i],samples.lp) #custom frequency weighting function
         		
				#difference ap-lp
				(kde(val.mat[samples.ap,], xmin=xmin.red, xmax=xmax.red, gridsize=gridsize.red,w=weights.ap.temp)$estimate #permuted emotion density
				-kde(val.mat[samples.lp,], xmin=xmin.red, xmax=xmax.red, gridsize=gridsize.red,w=weights.lp.temp)$estimate) #permuted semantic density
	}
stopCluster(clust)
proc.time()-ptm #how long did it take? 3.2days
alarm() #make a sound
dim(perm)

#second step
###shuffle labels
labs.perm2<-matrix(nrow=dim(val)[1],ncol=iter) #place to save shuffled labels

#parallel processing loop
Sys.time()
ptm<-proc.time() #start the timer
	clust<-makeCluster(3)
	registerDoParallel(clust)
		labs.perm2<-foreach(i=1:iter, .combine="cbind") %dopar% { #slightly longer in parallel 0.9s vs 10.09s
 					sample(val$condition)#sample all without replacement, effectively a random order
 	 			}
	stopCluster(clust)
proc.time()-ptm #how long did it take? few seconds
alarm()


###permuted densities according to shuffled labels, this will be heavy
#setup
perm2<-array(dim=c(iter,gridsize.red)) #"iter","x","y","z" store squared density difference

#Subsampling
Sys.time()
ptm<-proc.time() #start the timer
	clust<-makeCluster(3)
	registerDoParallel(clust)
	perm2<-foreach(i=1:iter, .combine=acomb4,.export="kde", .packages="ks") %dopar% { #parallel process, iteratively make 3d arrays and save together as a 4d array
				
				#sub-sample from permuted emotion foci
				samples.ap<-sample(which(labs.perm2[,i]=="AP"),size=5,replace=F) #select the subsample of permuted data
         		weights.ap.temp<-MakeWeights(labs.perm2[,i],samples.ap) #custom frequency weighting function
         		
         		#sub-sample from permuted semantic foci
         		samples.lp<-sample(which(labs.perm2[,i]=="LP"),size=5,replace=F) #select the subsample of permuted data
         		weights.lp.temp<-MakeWeights(labs.perm2[,i],samples.lp) #custom frequency weighting function
         		
				#difference ap-lp
				(kde(val.mat[samples.ap,], xmin=xmin.red, xmax=xmax.red, gridsize=gridsize.red,w=weights.ap.temp)$estimate #permuted emotion density
				-kde(val.mat[samples.lp,], xmin=xmin.red, xmax=xmax.red, gridsize=gridsize.red,w=weights.lp.temp)$estimate) #permuted semantic density
	}
stopCluster(clust)
proc.time()-ptm #how long did it take? 3.2days
alarm() #make a sound
dim(perm2)

#third step
###shuffle labels
labs.perm3<-matrix(nrow=dim(val)[1],ncol=iter) #place to save shuffled labels

#parallel processing loop
Sys.time()
ptm<-proc.time() #start the timer
	clust<-makeCluster(3)
	registerDoParallel(clust)
		labs.perm3<-foreach(i=1:iter, .combine="cbind") %dopar% { #slightly longer in parallel 0.9s vs 10.09s
 					sample(val$condition)#sample all without replacement, effectively a random order
 	 			}
	stopCluster(clust)
proc.time()-ptm #how long did it take? few seconds
alarm()


###permuted densities according to shuffled labels, this will be heavy
#setup
perm3<-array(dim=c(iter,gridsize.red)) #"iter","x","y","z" store squared density difference

#Subsampling
Sys.time()
ptm<-proc.time() #start the timer
	clust<-makeCluster(3)
	registerDoParallel(clust)
	perm3<-foreach(i=1:iter, .combine=acomb4,.export="kde", .packages="ks") %dopar% { #parallel process, iteratively make 3d arrays and save together as a 4d array
				
				#sub-sample from permuted emotion foci
				samples.ap<-sample(which(labs.perm3[,i]=="AP"),size=5,replace=F) #select the subsample of permuted data
         		weights.ap.temp<-MakeWeights(labs.perm3[,i],samples.ap) #custom frequency weighting function
         		
         		#sub-sample from permuted semantic foci
         		samples.lp<-sample(which(labs.perm3[,i]=="LP"),size=5,replace=F) #select the subsample of permuted data
         		weights.lp.temp<-MakeWeights(labs.perm3[,i],samples.lp) #custom frequency weighting function
         		
				#difference ap-lp
				(kde(val.mat[samples.ap,], xmin=xmin.red, xmax=xmax.red, gridsize=gridsize.red,w=weights.ap.temp)$estimate #permuted emotion density
				-kde(val.mat[samples.lp,], xmin=xmin.red, xmax=xmax.red, gridsize=gridsize.red,w=weights.lp.temp)$estimate) #permuted semantic density
	}
stopCluster(clust)
proc.time()-ptm #how long did it take? 3.2days
alarm() #make a sound
dim(perm3)

#fourth step
###shuffle labels
labs.perm4<-matrix(nrow=dim(val)[1],ncol=iter) #place to save shuffled labels

#parallel processing loop
Sys.time()
ptm<-proc.time() #start the timer
	clust<-makeCluster(3)
	registerDoParallel(clust)
		labs.perm4<-foreach(i=1:iter, .combine="cbind") %dopar% { #slightly longer in parallel 0.9s vs 10.09s
 					sample(val$condition)#sample all without replacement, effectively a random order
 	 			}
	stopCluster(clust)
proc.time()-ptm #how long did it take? few seconds
alarm()


###permuted densities according to shuffled labels, this will be heavy
#setup
perm4<-array(dim=c(iter,gridsize.red)) #"iter","x","y","z" store squared density difference

#Subsampling
Sys.time()
ptm<-proc.time() #start the timer
	clust<-makeCluster(3)
	registerDoParallel(clust)
	perm4<-foreach(i=1:iter, .combine=acomb4,.export="kde", .packages="ks") %dopar% { #parallel process, iteratively make 3d arrays and save together as a 4d array
				
				#sub-sample from permuted emotion foci
				samples.ap<-sample(which(labs.perm4[,i]=="AP"),size=5,replace=F) #select the subsample of permuted data
         		weights.ap.temp<-MakeWeights(labs.perm4[,i],samples.ap) #custom frequency weighting function
         		
         		#sub-sample from permuted semantic foci
         		samples.lp<-sample(which(labs.perm4[,i]=="LP"),size=5,replace=F) #select the subsample of permuted data
         		weights.lp.temp<-MakeWeights(labs.perm4[,i],samples.lp) #custom frequency weighting function
         		
				#difference ap-lp
				(kde(val.mat[samples.ap,], xmin=xmin.red, xmax=xmax.red, gridsize=gridsize.red,w=weights.ap.temp)$estimate #permuted emotion density
				-kde(val.mat[samples.lp,], xmin=xmin.red, xmax=xmax.red, gridsize=gridsize.red,w=weights.lp.temp)$estimate) #permuted semantic density
	}
stopCluster(clust)
proc.time()-ptm #how long did it take? 3.2days
alarm() #make a sound
dim(perm4)

#fifth step
###shuffle labels
labs.perm5<-matrix(nrow=dim(val)[1],ncol=iter) #place to save shuffled labels

#parallel processing loop
Sys.time()
ptm<-proc.time() #start the timer
	clust<-makeCluster(3)
	registerDoParallel(clust)
		labs.perm5<-foreach(i=1:iter, .combine="cbind") %dopar% { #slightly longer in parallel 0.9s vs 10.09s
 					sample(val$condition)#sample all without replacement, effectively a random order
 	 			}
	stopCluster(clust)
proc.time()-ptm #how long did it take? few seconds
alarm()


###permuted densities according to shuffled labels, this will be heavy
#setup
perm5<-array(dim=c(iter,gridsize.red)) #"iter","x","y","z" store squared density difference

#Subsampling
Sys.time()
ptm<-proc.time() #start the timer
	clust<-makeCluster(3)
	registerDoParallel(clust)
	perm5<-foreach(i=1:iter, .combine=acomb4,.export="kde", .packages="ks") %dopar% { #parallel process, iteratively make 3d arrays and save together as a 4d array
				
				#sub-sample from permuted emotion foci
				samples.ap<-sample(which(labs.perm5[,i]=="AP"),size=5,replace=F) #select the subsample of permuted data
         		weights.ap.temp<-MakeWeights(labs.perm5[,i],samples.ap) #custom frequency weighting function
         		
         		#sub-sample from permuted semantic foci
         		samples.lp<-sample(which(labs.perm5[,i]=="LP"),size=5,replace=F) #select the subsample of permuted data
         		weights.lp.temp<-MakeWeights(labs.perm5[,i],samples.lp) #custom frequency weighting function
         		
				#difference ap-lp
				(kde(val.mat[samples.ap,], xmin=xmin.red, xmax=xmax.red, gridsize=gridsize.red,w=weights.ap.temp)$estimate #permuted emotion density
				-kde(val.mat[samples.lp,], xmin=xmin.red, xmax=xmax.red, gridsize=gridsize.red,w=weights.lp.temp)$estimate) #permuted semantic density
	}
stopCluster(clust)
proc.time()-ptm #how long did it take?
alarm() #make a sound
dim(perm5)

###Combine Steps
perm<-acomb4(perm1, perm2, perm3, perm4, perm5)#using custom array binding function
dim(perm)#success!
rm("perm1")#recoup memory
rm("perm2")
rm("perm3")
rm("perm4")
rm("perm5")

###############
####Z-SCORES###
###############
#several processes are now vectorized with apply
acomb3<-function(...) abind(..., along=3) #method for saving iterations of 2d array into a 3d array
ptm<-proc.time() #start the timer
	clust<-makeCluster(3)
	registerDoParallel(clust)
	perm.test.Z <-      foreach(z=1:gridsize.red[3], .combine=acomb3) %:%	#loop across z, combining xy matrix into an xyz array
					 	foreach(y=1:gridsize.red[2], .combine=cbind) %:%	#loop across y, combining x vectors into an xy matrix
					 	foreach(x=1:gridsize.red[1], .combine=c) %dopar% 	#loop across x making a vector
						 	{ #loops are parallelized
							 scale(c(kde.diff[x,y,z],perm[x,y,z,]))[1] 	#compute z-score
							}#close parallelized loops
	stopCluster(clust) #end parallel processing
proc.time()-ptm #how long did it take? 50 minutes
alarm() #make a sound


dim(perm.test.Z)
summary(perm.test.Z)

######################
#####THRESHOLDING#####
######################
#Zero fill NAN values
perm.test.Z.0fill<-perm.test.Z
perm.test.Z.0fill[is.finite(perm.test.Z)==FALSE]<-0 #replace NaN with 0
summary(perm.test.Z.0fill) 

##compute p-values from z-score
ptm<-proc.time() #start the timer
perm.test.p.ap<-array(dim=dim(perm.test.Z))
perm.test.p.lp<-array(dim=dim(perm.test.Z))
for(i in 1:dim(perm.test.Z)[2]){
	for(j in 1:dim(perm.test.Z)[3]){
		perm.test.p.ap[,i,j]<-pnorm(-perm.test.Z.0fill[,i,j]) #upper tail
		perm.test.p.lp[,i,j]<-pnorm(perm.test.Z.0fill[,i,j])#lower tail

		}
	}
proc.time()-ptm #how long did it take?
alarm() #make a sound

dim(perm.test.p.ap)
dim(perm.test.p.lp)

summary(perm.test.p.ap, digits=7)
summary(perm.test.p.lp, digits=7)
min(perm.test.p.ap)#strongest outcome
min(perm.test.p.lp)#strongest outcome

###Get density difference at threshold value, not used in favour of above
perm.test.q.ap<-apply(perm,MARGIN=1:3,FUN=quantile, probs=1-alpha) < kde.diff #upper tail
perm.test.q.lp<-apply(perm,MARGIN=1:3,FUN=quantile, probs=  alpha) > kde.diff #lower tail

###apply p-mask p01
alpha<-0.01
perm.test.Z.p001.apVlp<-perm.test.Z.0fill*(perm.test.q.ap) #mask z map to sig voxels
perm.test.Z.p001.lpVap<-perm.test.Z.0fill*(perm.test.q.lp)

summary(perm.test.Z.p001.apVlp)
summary(perm.test.Z.p001.lpVap)

#set high density region mask to avoide edge effects
(density.mask.ap<-quantile(kde.ap[which(kde.ap>0)],probs=0.95))
(density.mask.lp <-quantile(kde.lp[which(kde.lp>0)],probs=0.95))

#apply density mask PROBLEM IS HERE SOMEHOW
perm.test.Z.p001.apVlp[which(kde.ap <= density.mask.ap)]<-0 #mask out tests in low density regions
perm.test.Z.p001.lpVap[which(kde.lp <= density.mask.lp)]<-0 #mask out tests in low density 

summary(perm.test.Z.p001.apVlp)
summary(perm.test.Z.p001.lpVap)#uh oh lost everything to the density mask, also export an unmasked to see

##################
###EXPORT2NIFTI###
##################
#make empty zero filled shell
perm.test.Z.p001.apVlp.zf<-array(0,dim=gridsize)
perm.test.Z.p001.lpVap.zf<-array(0,dim=gridsize)

#find transform from reduced to full Tal space
gridsize/2#center
gridsize/2+transpose#0,0,0

strt.select<-ceiling(gridsize/2+transpose + xmin.red) #one side
end.select<-ceiling(gridsize/2+transpose + xmax.red)  #other side

#insert data in zero filled shell
perm.test.Z.p001.apVlp.zf[1:80,76:155, 51:120]<-perm.test.Z.p001.apVlp#need find real cells
perm.test.Z.p001.lpVap.zf[1:80,76:155, 51:120]<-abs(perm.test.Z.p001.lpVap)

#write to nifti
Z.apVlp.Tal.p001.nii<-niftiarr(Tal, perm.test.Z.p001.apVlp.zf[161:1,,]) #make nifti, flipx for neurological
Z.apVlp.Tal.p001.nii<-cal_img(Z.apVlp.Tal.p001.nii)   #adjust scale for visualization
writeNIfTI(nim= Z.apVlp.Tal.p001.nii,filename="Z_apVlp_Tal_q01_neur")

Z.lpVap.Tal.p001.nii<-niftiarr(Tal, perm.test.Z.p001.lpVap.zf[161:1,,]) #make nifti, flipx for neurological
Z.lpVap.Tal.p001.nii<-cal_img(Z.lpVap.Tal.p001.nii)   #adjust scale for visualization
writeNIfTI(nim= Z.lpVap.Tal.p001.nii,filename="Z_lpVap_Tal_q01_neur")


#outcome notes
#LP is ok, something is killing AP though

##################
###SANITY#CEHCK###
##################
#export unthresholded, unmasked z-maps
sanity.test.ap.zf<-array(0,dim=gridsize)
sanity.test.lp.zf<-array(0,dim=gridsize)


#per condition z maps
sanity.test.ap.z<- (perm.test.Z>0)*perm.test.Z
sanity.test.lp.z<- (perm.test.Z<0)*perm.test.Z

#insert data in zero filled shell
sanity.test.ap.zf[1:80,76:155, 51:120]<-sanity.test.ap.z
sanity.test.lp.zf[1:80,76:155, 51:120]<-sanity.test.lp.z

#write to nifti
sanity.test.ap.nii<-niftiarr(Tal, sanity.test.ap.zf[161:1,,]) #make nifti, flipx for neurological
sanity.test.ap.nii<-cal_img(sanity.test.ap.nii)   #adjust scale for visualization
writeNIfTI(nim= sanity.test.ap.nii,filename="sanity.test.ap")

sanity.test.lp.nii<-niftiarr(Tal, sanity.test.lp.zf[161:1,,]) #make nifti, flipx for neurological
sanity.test.lp.nii<-cal_img(sanity.test.lp.nii)   #adjust scale for visualization
writeNIfTI(nim= sanity.test.lp.nii,filename="sanity.test.lp")
