# Supplementary material for: Demonstration and validation of Kernel Density Estimation for spatial meta-analyses in cognitive neuroscience using simulated data
Source: Data Brief. 2017 Jun 7;13:346–52. doi: 10.1016/j.dib.2017.06.003 (PMC5480230; doi:10.1016/j.dib.2017.06.003)
Supplement: Supplementary file 3 — Supplementary material [file mmc3.zip › kde_simulation1_nonoverlapping/kde_simulation1_nonoverlapping_nonoverlapping.R]

##Sample code for KDE on data simulated in brain space
##Belyk, M. March 2017, belykm @ gmail . com


setwd(�C:/placewheretheawesomedataare�)#put your working directory here
#load("kde_validation_by_simulation1_nonoverlapping.RData")#load my previous computations
#save.image("kde_validation_by_simulation1_nonoverlapping.RData")#run after computationally intensive steps
###load packages, need to be preinstalled
library("oro.nifti")
library("fslr")
library("ks")
library("abind")
###for parallel processing
library("foreach")
library("doParallel")
library("mvtnorm")
#For replicable RNG
set.seed(42)

###CUSTOM FUNCTIONS###
#function for making weights for kde. probably not very efficient
MakeWeights<-function(data, samples){
  weights<-vector(length=length(samples)) #make empty vector
  for(wi in 1:length(samples)){ #loop through each item
    weights[wi]<-1/sum(data[samples]==data[samples][wi])  # weight 1/frequency of item
  }#endloop
  return(weights)
}#endfunciton

#functions for combing iterations of arrays
acomb4<-function(...) abind(..., along=4) #method for saving iterations of 3d array into a 4d array
acomb3<-function(...) abind(..., along=3) #method for saving iterations of 2d array into a 3d array


###useful objects###
Tal<-readNIfTI("TAL_sample_image") #already float32, exported from MANGO software
Tal<-drop_img_dim(Tal)
Tal<-cal_img(Tal)


#define evaluation space
transpose<-c(0,15,-10)#Space not symmetrical around 0
gridsize<- dim(Tal@".Data")[1:3]
xmin<-c(-80,-95,-75)-transpose
xmax<-c( 80, 95, 75)-transpose

###define space for restricted analysis
xmin.red<-c(-80,-20,-25)-transpose
xmax.red<-c( 0 ,60 , 45)-transpose 
gridsize.red<-xmax.red-xmin.red


#####################
###DATA SIMULATION###
#####EQUAL SIZES#####
#####################
#my approach is to simulate points from idealized IFG coordinates
#for IFGop, IFGtri, IFGorb
#using a covariance matrix estimate from actual data

###arbitrary covariance matrices
#v<-10#magnitude of variance
#sigma<-matrix(c(	v,0,0,
#			0,v,0,
#			0,0,v)
#				,ncol=3)#3d gaussian

###empirical covariance matrices
load("sigma.RData")
sigma<-H.pi.ap #imported from Validation by Replication, use above to input values reported in text

#idealized means, select for round numbers and typical positions
op<-c(-45,5,5)
tri<-c(-45,25,10)
orb<-c(-45,30,-5)

op.sim<-rmvnorm(n=50,mean=c(op),sigma=sigma)
tri.sim<-rmvnorm(n=50,mean=c(tri),sigma=sigma)
orb.sim<-rmvnorm(n=50,mean=c(orb),sigma=sigma)

sim<-as.data.frame(rbind(op.sim,tri.sim,orb.sim))
names(sim)<-c('x','y','z')
sim$area<-rep(c('op','tri','orb'),each=50)
head(sim)
sim.mat<-as.matrix(sim[,c('x','y','z')])
# calculate the kernel densities
ptm<-proc.time()#timer
	fhat2.op.Tal <-  kde(op.sim,  H= sigma, xmin=xmin,xmax=xmax, gridsize=gridsize)
	fhat2.tri.Tal <- kde(tri.sim, H= sigma, xmin=xmin,xmax=xmax, gridsize=gridsize)
	fhat2.orb.Tal <- kde(orb.sim, H= sigma, xmin=xmin,xmax=xmax, gridsize=gridsize)
proc.time()-ptm #short
dim(fhat2.op.Tal$estimate)#the data
head(fhat2.op.Tal$eval.points)#the space

#plot replicates Belyk & Brown (2014)
plot(fhat2.op.Tal
     ,cont=c(5,50)   #percent highest density
     ,colors=c("blue","blue")
     ,drawpoints=FALSE,size=2, ptcol="white" #points, suppressed
     ,xlab="x (mm)", ylab="y (mm)", zlab="z (mm)" # axis labels
     ,xlim=range(sim$x), ylim=range(sim$y), zlim=range(sim$z) # axis labels
     , box=FALSE, axes=TRUE
     , add=FALSE) 
title3d(main="Simulate IFG neuroimaging meta-data", line=3)
plot(fhat2.tri.Tal
     ,cont=c(5,50) #percent highest density
     ,colors=c("purple","purple")
     ,drawpoints=FALSE,size=2, ptcol="white" #points, suppressed
     ,xlab="x", ylab="y", zlab="z" # axis labels
     ,xlim=range(sim$x), ylim=range(sim$y), zlim=range(sim$z) # axis labels
     , box=FALSE, axes=FALSE
     , add=TRUE) 
plot(fhat2.orb.Tal
     ,cont=c(5,50) #percent highest density
     ,colors=c("darkred","darkred")
     ,drawpoints=FALSE,size=2, ptcol="white" #points, suppressed
     ,xlab="x", ylab="y", zlab="z" # axis labels
     ,xlim=range(sim$x), ylim=range(sim$y), zlim=range(sim$z) # axis labels
     , box=FALSE, axes=FALSE
     , add=TRUE) 
rgl.snapshot(filename="density maps/sim1_5th_50th.png", fmt="png")

###nifti export
op.Tal.nii<-niftiarr(Tal, fhat2.op.Tal$estimate[161:1,,])#neurological
op.Tal.nii<-cal_img(op.Tal.nii)   #adjust scale for visualization
writeNIfTI(nim= op.Tal.nii,filename="sim1_op")

tri.Tal.nii<-niftiarr(Tal, fhat2.tri.Tal$estimate[161:1,,])#neurological
tri.Tal.nii<-cal_img(tri.Tal.nii)   #adjust scale for visualization
writeNIfTI(nim= tri.Tal.nii,filename="sim1_tri")

orb.Tal.nii<-niftiarr(Tal, fhat2.orb.Tal$estimate[161:1,,])#neurological
orb.Tal.nii<-cal_img(orb.Tal.nii)   #adjust scale for visualization
writeNIfTI(nim= orb.Tal.nii,filename="sim1_orb")

#################################
###OBSERVED DENSITY DIFFERENCE###
#################################
#find rows
samples.op<-sample(which(sim$area=="op"),replace=F)
samples.tri<-sample(which(sim$area=="tri"),replace=F)
samples.orb<-sample(which(sim$area=="orb"),replace=F)

#make weights, stand in for future testing
weights.tri<-MakeWeights(data=sim$area,samples=samples.tri)
weights.op<-MakeWeights(data=sim$area,samples=samples.op)
weights.orb<-MakeWeights(data=sim$area,samples=samples.orb)

kde.op<-kde(sim.mat[samples.op,], xmin=xmin.red, xmax=xmax.red, gridsize=gridsize.red, w=weights.op)$estimate #estimate for semantics
kde.tri<-kde(sim.mat[samples.tri,], xmin=xmin.red, xmax=xmax.red, gridsize=gridsize.red, w=weights.tri)$estimate #estimate for semantics
kde.orb<-kde(sim.mat[samples.orb,], xmin=xmin.red, xmax=xmax.red, gridsize=gridsize.red, w=weights.orb)$estimate #estimate for semantics
dim(kde.op)
summary(kde.op)

###differences
ptm<-proc.time() #start the timer 
	kde.op.tri<-kde.op-kde.tri #difference
	kde.op.orb<-kde.op-kde.orb #difference
	kde.tri.orb<-kde.tri-kde.orb #difference
proc.time()-ptm #how long did it take? few seconds
dim(kde.op.tri)
summary(kde.op.tri)


#########################
###PERMUTATION TESTING###
#########################
iter=1000 #number of iterations per loop
no_cores<-2 #for paralized
size<-50 #how big is the smallest sample? stand in for future testing with unequal sample sizes


###shuffle labels
labs.perm<-matrix(nrow=dim(sim.mat)[1],ncol=iter) #place to save shuffled labels

#parallel processing loop
Sys.time()
ptm<-proc.time() #start the timer
	clust<-makeCluster(no_cores)
	registerDoParallel(clust)
		labs.perm<-foreach(i=1:iter, .combine="cbind") %dopar% { 
 					sample(sim$area)#sample all without replacement, effectively a random order
 	 			}
	stopCluster(clust)
proc.time()-ptm #how long did it take? few seconds
alarm()


###opercularis > triangularis
perm.op_tri<-array(dim=c(iter,gridsize.red)) #"iter","x","y","z" store squared density difference

#Subsampling, implemented for future testing
Sys.time()
ptm<-proc.time() #start the timer
	clust<-makeCluster(no_cores)
	registerDoParallel(clust)
	perm.op_tri<-foreach(i=1:iter, .combine=acomb4,.export="kde", .packages="ks") %dopar% { #parallel process, iteratively make 3d arrays and save together as a 4d array
				
			#sub-sample from permuted emotion foci
			samples.op<-sample(which(labs.perm[,i]=="op"),size=size,replace=F) #select the subsample of permuted data
         		weights.op.temp<-MakeWeights(labs.perm[,i],samples.op) #custom frequency weighting function
         		
         		#sub-sample from permuted semantic foci
         		samples.tri<-sample(which(labs.perm[,i]=="tri"),size=size,replace=F) #select the subsample of permuted data
         		weights.tri.temp<-MakeWeights(labs.perm[,i],samples.tri) #custom frequency weighting function
         		
			#difference op>tri
			(kde(sim.mat[samples.op,], xmin=xmin.red, xmax=xmax.red, gridsize=gridsize.red,w=weights.op.temp)$estimate #permuted emotion density
			-kde(sim.mat[samples.tri,],xmin=xmin.red, xmax=xmax.red, gridsize=gridsize.red,w=weights.tri.temp)$estimate) #permuted semantic density
	}
stopCluster(clust)
proc.time()-ptm #how long did it take? 16 minutes
alarm() #make a sound
dim(perm.op_tri)


###opercularis > orbitalis
perm.op_orb<-array(dim=c(iter,gridsize.red)) #"iter","x","y","z" store squared density difference

#Subsampling, implemented for future testing
Sys.time()
ptm<-proc.time() #start the timer
	clust<-makeCluster(no_cores)
	registerDoParallel(clust)
	perm.op_orb<-foreach(i=1:iter, .combine=acomb4,.export="kde", .packages="ks") %dopar% { #parallel process, iteratively make 3d arrays and save together as a 4d array
				
			#sub-sample from permuted emotion foci
			samples.op<-sample(which(labs.perm[,i]=="op"),size=size,replace=F) #select the subsample of permuted data
         		weights.op.temp<-MakeWeights(labs.perm[,i],samples.op) #custom frequency weighting function
         		
         		#sub-sample from permuted semantic foci
         		samples.orb<-sample(which(labs.perm[,i]=="orb"),size=size,replace=F) #select the subsample of permuted data
         		weights.orb.temp<-MakeWeights(labs.perm[,i],samples.orb) #custom frequency weighting function
         		
			#difference op>orb
			(kde(sim.mat[samples.op,], xmin=xmin.red, xmax=xmax.red, gridsize=gridsize.red,w=weights.op.temp)$estimate #permuted emotion density
			-kde(sim.mat[samples.orb,],xmin=xmin.red, xmax=xmax.red, gridsize=gridsize.red,w=weights.orb.temp)$estimate) #permuted semantic density
	}
stopCluster(clust)
proc.time()-ptm #how long did it take? 16 minutes
alarm() #make a sound
dim(perm.op_orb)

###triangularis > orbitalis
perm.tri_orb<-array(dim=c(iter,gridsize.red)) #"iter","x","y","z" store squared density difference

#Subsampling, implemented for future testing
Sys.time()
ptm<-proc.time() #start the timer
	clust<-makeCluster(no_cores)
	registerDoParallel(clust)
	perm.tri_orb<-foreach(i=1:iter, .combine=acomb4,.export="kde", .packages="ks") %dopar% { #parallel process, iteratively make 3d arrays and save together as a 4d array
				
			#sub-sample from permuted emotion foci
			samples.tri<-sample(which(labs.perm[,i]=="tri"),size=size,replace=F) #select the subsample of permuted data
         		weights.tri.temp<-MakeWeights(labs.perm[,i],samples.tri) #custom frequency weighting function
         		
         		#sub-sample from permuted semantic foci
         		samples.orb<-sample(which(labs.perm[,i]=="orb"),size=size,replace=F) #select the subsample of permuted data
         		weights.orb.temp<-MakeWeights(labs.perm[,i],samples.orb) #custom frequency weighting function
         		
			#difference op>orb
			(kde(sim.mat[samples.tri,], xmin=xmin.red, xmax=xmax.red, gridsize=gridsize.red,w=weights.tri.temp)$estimate #permuted emotion density
			-kde(sim.mat[samples.orb,],xmin=xmin.red, xmax=xmax.red, gridsize=gridsize.red,w=weights.orb.temp)$estimate) #permuted semantic density
	}
stopCluster(clust)
proc.time()-ptm #how long did it take? 16 minutes
alarm() #make a sound
dim(perm.tri_orb)


###############
####Z-SCORES###
###############
#op > tri
ptm<-proc.time() #start the timer
	clust<-makeCluster(no_cores)
	registerDoParallel(clust)
	perm.Z.op.tri <-      foreach(z=1:gridsize.red[3], .combine=acomb3) %:%	#loop across z, combining xy matrix into an xyz array
					 	foreach(y=1:gridsize.red[2], .combine=cbind) %:%	#loop across y, combining x vectors into an xy matrix
					 	foreach(x=1:gridsize.red[1], .combine=c) %dopar% 	#loop across x making a vector, 41m serial
						 	{ #loops are parallelized
							 scale(c(kde.op.tri[x,y,z],perm.op_tri[x,y,z,]))[1] 	#compute z-score
							}#close parallelized loops
	stopCluster(clust) #end parallel processing
proc.time()-ptm #how long did it take? 25 minutes
alarm() #make a sound

dim(perm.Z.op.tri)
summary(perm.Z.op.tri)

#op > orb
ptm<-proc.time() #start the timer
	clust<-makeCluster(no_cores)
	registerDoParallel(clust)
	perm.Z.op.orb <-      foreach(z=1:gridsize.red[3], .combine=acomb3) %:%	#loop across z, combining xy matrix into an xyz array
					 	foreach(y=1:gridsize.red[2], .combine=cbind) %:%	#loop across y, combining x vectors into an xy matrix
					 	foreach(x=1:gridsize.red[1], .combine=c) %dopar% 	#loop across x making a vector, 41m serial
						 	{ #loops are parallelized
							 scale(c(kde.op.orb [x,y,z],perm.op_orb [x,y,z,]))[1] 	#compute z-score
							}#close parallelized loops
	stopCluster(clust) #end parallel processing
proc.time()-ptm #how long did it take? 50 minutes
alarm() #make a sound

dim(perm.Z.op.orb )
summary(perm.Z.op.orb )

#tri > orb
ptm<-proc.time() #start the timer
	clust<-makeCluster(no_cores)
	registerDoParallel(clust)
	perm.Z.tri.orb <-      foreach(z=1:gridsize.red[3], .combine=acomb3) %:%	#loop across z, combining xy matrix into an xyz array
					 	foreach(y=1:gridsize.red[2], .combine=cbind) %:%	#loop across y, combining x vectors into an xy matrix
					 	foreach(x=1:gridsize.red[1], .combine=c) %dopar% 	#loop across x making a vector, 41m serial
						 	{ #loops are parallelized
							 scale(c(kde.tri.orb[x,y,z],perm.tri_orb[x,y,z,]))[1] 	#compute z-score
							}#close parallelized loops
	stopCluster(clust) #end parallel processing
proc.time()-ptm #how long did it take? 25 minutes
alarm() #make a sound

dim(perm.Z.tri.orb)
summary(perm.Z.tri.orb)

######################
#####THRESHOLDING#####
######################
perm.Z.op.tri[is.finite(perm.Z.op.tri)==FALSE]<-0 #Zero fill NAN values
perm.Z.op.orb[is.finite(perm.Z.op.orb)==FALSE]<-0 #Zero fill NAN values
perm.Z.tri.orb[is.finite(perm.Z.tri.orb)==FALSE]<-0 #Zero fill NAN values
 


###Get density difference at threshold value & compare to observed
alpha<-0.01

#about 1m each
perm.thresh.op.tri<-apply(perm.op_tri,MARGIN=1:3,FUN=quantile, probs=1-alpha) < kde.op.tri #upper tail
perm.thresh.tri.op<-apply(perm.op_tri,MARGIN=1:3,FUN=quantile, probs=alpha) > kde.op.tri #lower tail

perm.thresh.op.orb<-apply(perm.op_orb,MARGIN=1:3,FUN=quantile, probs=1-alpha) < kde.op.orb #upper tail
perm.thresh.orb.op<-apply(perm.op_orb,MARGIN=1:3,FUN=quantile, probs=alpha) > kde.op.orb #lower tail

perm.thresh.tri.orb<-apply(perm.tri_orb,MARGIN=1:3,FUN=quantile, probs=1-alpha) < kde.tri.orb #upper tail
perm.thresh.orb.tri<-apply(perm.tri_orb,MARGIN=1:3,FUN=quantile, probs=alpha) > kde.tri.orb #lower tail

#how many voxels above thershold?
summary(perm.thresh.op.tri)
summary(perm.thresh.tri.op)
summary(perm.thresh.op.orb)
summary(perm.thresh.orb.op)
summary(perm.thresh.tri.orb)
summary(perm.thresh.orb.tri)

###apply p-mask p01
perm.Z.op.tri.sig<-perm.Z.op.tri * perm.thresh.op.tri #mask z map to sig voxels
perm.Z.tri.op.sig<-perm.Z.op.tri * perm.thresh.tri.op #mask z map to sig voxels

perm.Z.op.orb.sig<-perm.Z.op.orb * perm.thresh.op.orb #mask z map to sig voxels
perm.Z.orb.op.sig<-perm.Z.op.orb * perm.thresh.orb.op #mask z map to sig voxels

perm.Z.tri.orb.sig<-perm.Z.tri.orb * perm.thresh.tri.orb #mask z map to sig voxels
perm.Z.orb.tri.sig<-perm.Z.tri.orb * perm.thresh.orb.tri #mask z map to sig voxels

summary(perm.Z.op.tri.sig)
summary(perm.Z.tri.op.sig)
summary(perm.Z.op.orb.sig)
summary(perm.Z.orb.op.sig)
summary(perm.Z.tri.orb.sig)
summary(perm.Z.orb.tri.sig)

###mask to volume of 95th density percentile
#find masking value
(density.mask.op<-quantile(kde.op[which(kde.op>0)],probs=0.95))
(density.mask.tri<-quantile(kde.tri[which(kde.tri>0)],probs=0.95))
(density.mask.orb<-quantile(kde.orb[which(kde.orb>0)],probs=0.95))

#apply density mask 
perm.Z.op.tri.sig[which(kde.op  <= density.mask.op)]<-0 #mask out tests in low density regions
perm.Z.tri.op.sig[which(kde.tri <= density.mask.tri)]<-0

perm.Z.op.orb.sig[which(kde.op  <= density.mask.op)]<-0
perm.Z.orb.op.sig[which(kde.orb <= density.mask.orb)]<-0

perm.Z.tri.orb.sig[which(kde.orb  <= density.mask.orb)]<-0
perm.Z.orb.tri.sig[which(kde.tri <= density.mask.tri)]<-0

summary(perm.Z.op.tri.sig)
summary(perm.Z.tri.op.sig)
summary(perm.Z.op.orb.sig)
summary(perm.Z.orb.op.sig)
summary(perm.Z.tri.orb.sig)
summary(perm.Z.orb.tri.sig)


##################
###EXPORT2NIFTI###
##################
#make empty zero filled shell
perm.Z.op.tri.sig.zf<-array(0,dim=gridsize)
perm.Z.tri.op.sig.zf<-array(0,dim=gridsize)

perm.Z.op.orb.sig.zf<-array(0,dim=gridsize)
perm.Z.orb.op.sig.zf<-array(0,dim=gridsize)

perm.Z.tri.orb.sig.zf<-array(0,dim=gridsize)
perm.Z.orb.tri.sig.zf<-array(0,dim=gridsize)

#find transform from reduced to full Tal space, absolute values
strt.select<-ceiling(gridsize/2+transpose + xmin.red) #one side
end.select<-ceiling(gridsize/2+transpose + xmax.red)  #other side

#insert reduced space into full space
perm.Z.op.tri.sig.zf[1:80,76:155, 51:120]<-abs(perm.Z.op.tri.sig)
perm.Z.tri.op.sig.zf[1:80,76:155, 51:120]<-abs(perm.Z.tri.op.sig)

perm.Z.op.orb.sig.zf[1:80,76:155, 51:120]<-abs(perm.Z.op.orb.sig)
perm.Z.orb.op.sig.zf[1:80,76:155, 51:120]<-abs(perm.Z.orb.op.sig)

perm.Z.tri.orb.sig.zf[1:80,76:155, 51:120]<-abs(perm.Z.tri.orb.sig)
perm.Z.orb.tri.sig.zf[1:80,76:155, 51:120]<-abs(perm.Z.orb.tri.sig)


#write to nifti
op.tri.Tal.nii<-niftiarr(Tal, perm.Z.op.tri.sig.zf[161:1,,]) #make nifti, flipx for neurological
op.tri.Tal.nii<-cal_img(op.tri.Tal.nii)   #adjust scale for visualization
writeNIfTI(nim= op.tri.Tal.nii,filename="op_tri_p01")

tri.op.Tal.nii<-niftiarr(Tal, perm.Z.tri.op.sig.zf[161:1,,]) #make nifti, flipx for neurological
tri.op.Tal.nii<-cal_img(tri.op.Tal.nii)   #adjust scale for visualization
writeNIfTI(nim= tri.op.Tal.nii,filename="tri_op_p01")


op.orb.Tal.nii<-niftiarr(Tal, perm.Z.op.orb.sig.zf[161:1,,]) #make nifti, flipx for neurological
op.orb.Tal.nii<-cal_img(op.orb.Tal.nii)   #adjust scale for visualization
writeNIfTI(nim= op.orb.Tal.nii,filename="op_orb_p01")

orb.op.Tal.nii<-niftiarr(Tal, perm.Z.orb.op.sig.zf[161:1,,]) #make nifti, flipx for neurological
orb.op.Tal.nii<-cal_img(orb.op.Tal.nii)   #adjust scale for visualization
writeNIfTI(nim= orb.op.Tal.nii,filename="orb_op_p01")

tri.orb.Tal.nii<-niftiarr(Tal, perm.Z.tri.orb.sig.zf[161:1,,]) #make nifti, flipx for neurological
tri.orb.Tal.nii<-cal_img(tri.orb.Tal.nii)   #adjust scale for visualization
writeNIfTI(nim= tri.orb.Tal.nii,filename="tri_orb_p01")

orb.tri.Tal.nii<-niftiarr(Tal, perm.Z.orb.tri.sig.zf[161:1,,]) #make nifti, flipx for neurological
orb.tri.Tal.nii<-cal_img(orb.tri.Tal.nii)   #adjust scale for visualization
writeNIfTI(nim= orb.tri.Tal.nii,filename="orb_tri_p01")
