# Supplementary material for: Demonstration and validation of Kernel Density Estimation for spatial meta-analyses in cognitive neuroscience using simulated data
Source: Data Brief. 2017 Jun 7;13:346–52. doi: 10.1016/j.dib.2017.06.003 (PMC5480230; doi:10.1016/j.dib.2017.06.003)
Supplement: Supplementary file 4 — Supplementary material [file mmc4.zip]

Archive with 4 entries (3 files):
- kde_simulation2_overlapping/
- kde_simulation2_overlapping/kde_simulation2_overlapping.R
- kde_simulation2_overlapping/sigma.RData
- kde_simulation2_overlapping/TAL_sample_image.nii.gz
